# Supplementary material for: Innovative Processing and Sterilization Techniques to Unlock the Potential of Silk Sericin for Biomedical Applications
Source: Gels. 2025 Feb 6;11(2):114. doi: 10.3390/gels11020114 (PMC11854797; doi:10.3390/gels11020114)
Supplement: Supplementary file 1 [file gels-11-00114-s001.zip]

Archive with 1 entries (1 files):
- gels-3437596-supplementary.pdf
